# Supplementary material for: High Expression of Antiviral and Vitamin D Pathway Genes Are a Natural Characteristic of a Small Cohort of HIV-1-Exposed Seronegative Individuals
Source: Front Immunol. 2017 Feb 13;8:136. doi: 10.3389/fimmu.2017.00136 (PMC5303892; doi:10.3389/fimmu.2017.00136)
Supplement: Figure S1 — Flow cytometry strategy. Sequential gating for the selection of the target cell populations was performed by the following way: first, a gate to exclude doublets was selected by using a forward-scatter height vs. forward-scatter area (FSC-A) plot, followed by the selection of the lymphocyte region by internal complexity in a side-scatter vs. FSC-A gate. For the viability staining, events negative of the fixable viability dye eFluor 506 were selected, whereas the selection of T lymphocytes was done by gating in CD3+ CD56− cells and NK cells were defined as CD3− CD56+ events. From the CD3+ events, gating of CD4 vs. CD8 was then performed for selection of CD4+ and CD8+ T lymphocytes. Finally, fluorescence minus one controls for TIM-3 expression were performed. Representative plots of CD3+ TIM+ cells under ETOH (0.01%), calcidiol (250 nM), and calcitriol (0.5 nM) are shown. [file table_1.xlsx]

## Sheet: Hoja1
				Baseline			Without AT2-HIV						With AT2-HIV
				HESN	HC	SP	HESN		HC		SP		HESN		HC		SP
Gene	Protein	Primer Sequence	Number of VDREs*	Median (IQR) [n]			EtOH	VitD	EtOH	VitD	EtOH	VitD	EtOH	VitD	EtOH	VitD	EtOH	VitD
CYP27B1	CYP27B1	Fwd: 5'- GTCCAGACAGCACTCCACTC-3' Rv: 5'- ACCACAGGGTACAGTCTTAGC-3'	1	0.009 (0.005 - 0.014) [10]	0.007 (0.005 - 0.008) [13]	0.009 (0.007 - 0.011) [10]	0.036 (0.016 - 0.145) [7]	0.048 (0.029 - 0.065) [7]	0.022 (0.010 - 0.025) [11]	0.016 (0.012 - 0.035) [11]	0.027 (0.019 - 0.085) [7]	0.023 (0.022 - 0.047) [7]	0.079 (0.036 - 0.232) [9]	0.067 (0.045 - 0.173) [9]	0.040 (0.031 - 0.057) [13]	0.045 (0.030 - 0.060) [13]	0.140 (0.031 - 0.195) [10]	0.124 (0.070 - 0.205) [10]
VDR	VDR	Fwd: 5’-TGCTATGACCTGTGAAGGCTG-3’ Rv: 5’-AGTGGCGTCGGTTGTCCTT-3’	29	0.275 (0.106 - 0.329) [11]	0.119 (0.087 - 0.235) [14]	0.171 (0.151 - 0.192) [10]	0.269 (0.201 - 0.367) [11]	0.397 (0.273 - 0.667) [11]	0.162 (0.139 - 0.200) [14]	0.149 (0.121 - 0.203) [14]	0.307 (0.223 - 0.345) [10]	0.320 (0.239 - 0.473) [10]	0.196 (0.167 - 0.248) [11]	0.175 (0.170 - 0.308) [11]	0.166 (0.115 - 0.224) [14]	0.155 (0.123 - 0.228) [14]	0.174 (0.131 - 0.236) [10]	0.213 (0.158 - 0.273) [10]
CYP24A1	CYP24A1	Fwd: 5'-CGCAAATACGACATCCAGGC-3' Rv: 5'-AATACCACCATCTGAGGCGT-3'	9	0.004 (0.003 - 0.005) [9]	0.004 (0.002 - 0.007) [13]	0.004 (0.003 - 0.004) [9]	0.006 (0.002 - 0.014) [6]	0.006 (0.002 - 0.013) [6]	0.008 (0.004 - 0.012) [10]	0.008 (0.006 - 0.014) [10]	0.002 (0.002 - 0.006) [5]	0.004 (0.003 - 0.005) [5]	0.003 (0.002 - 0.005) [8]	0.005 (0.003 - 0.007) [8]	0.004 (0.003 - 0.006) [11]	0.005 (0.004 - 0.008) [11]	0.002 (0.001 - 0.003) [8]	0.002 (0.001 - 0.005) [8]
CCR5	CCR5	Fwd: 5’-AGGCAACCACAGGCAGCATT-3’ Rv: 5’-TGGGCAGGCAGCATCTTAGT-3’	3	0.084 (0.034 - 0.122) [11]	0.101 (0.076 - 0.123) [14]	0.085 (0.068 - 0.112) [11]	0.425 (0.354 - 0.639) [9]	0.611 (0.383 - 0.664) [9]	0.464 (0.405 - 0.625) [12]	0.506 (0.427 - 0.680) [12]	0.777 (0.578 - 0.866) [10]	0.548 (0.334 - 0.808) [10]	0.593 (0.275 - 1.211) [11]	0.802 (0.521 - 1.035) [11]	0.573 (0.441 - 0.712) [13]	0.633 (0.546 - 0.807) [13]	0.724 (0.597 - 1.150) [9]	0.859 (0.670 - 1.002) [9]
APOBEC3G	APOBEC3G	Fwd: 5’-CCGTCTGGCTGTGCTACGAA-3’ Rv: 5’-GCTTCCTCCACTTGCTGAACCA-3’	5	0.093 (0.055 - 0.111) [11]	0.156 (0.109 - 0.334) [13]	0.114 (0.087 - 0.122) [11]	0.276 (0.258 - 0.509) [11]	0.359 (0.287 - 0.556) [11]	0.293 (0.239 - 0.466) [13]	0.297 (0.216 - 0.423) [13]	0.450 (0.414 - 0.573) [11]	0.375 (0.326 - 0.505) [11]	0.622 (0.359 - 0.929) [11]	0.651 (0.531 - 0.945) [11]	0.627 (0.512 - 1.018) [15]	0.657 (0.573 - 0.845) [15]	0.864 (0.619 - 0.958) [10]	0.762 (0.596 - 0.898) [10]
FOXP3	FOXP3	Fwd: 5’-CATTGAGTGTCCGCTGCTTC-3’ Rv: 5’-TTCCCAGAGTTCCTCCACAACA-3’	13	0.065 (0.046 - 0.080) [13]	0.077 (0.029 - 0.092) [9]	0.048 (0.036 - 0.055) [10]	0.174 (0.110 - 0.228) [8]	0.196 (0.151 - 0.259) [8]	0.154 (0.132 - 0.168) [9]	0.145 (0.128 - 0.226) [10]	0.114 (0.104 - 0.139) [7]	0.134 (0.088 - 0.152) [7]	0.184 (0.123 - 0.331) [10]	0.190 (0.153 - 0.234) [10]	0.148 (0.131 - 0.190) [12]	0.170 (0.148 - 0.191) [13]	0.200 (0.084 - 0.298) [8]	0.147 (0.103 - 0.217) [8]
HAVCR2	TIM3	Fwd: 5’-CCCAGCAGAGACACAGACAC-3’ Rv: 5’-CCGAAGATAAGAGCCAGAGC-3’	2	0.404 (0.136 - 0.505) [11]	0.268 (0.118 - 0.488) [14]	0.316 (0.215 - 0.403) [11]	0.222 (0.140 - 0.225) [11]	0.271 (0.232 - 0.336) [11]	0.218 (0.161 - 0.306) [12]	0.298 (0.207 - 0.358) [12]	0.316 (0.298 - 0.401) [9]	0.318 (0.252 - 0.371) [9]	0.356 (0.194 - 0.461) [10]	0.420 (0.316 - 0.670) [10]	0.320 (0.264 - 0.486) [14]	0.326 (0.287 - 0.475) [14]	0.412 (0.302 - 0.466) [9]	0.474 (0.307 - 0.552) [9]
CH25H	CH25H	Fwd: 5’-AAGGGCACCAGTCTGTGAGT-3’ Rv: 5’-TGGCAACGCAGTATATGAGC-3’	1	0.007 (0.002 - 0.009) [10]	0.005 (0.003 - 0.010) [11]	0.004 (0.002 - 0.009) [9]	0.008 (0.004 - 0.044) [3]	0.003 (0.002 - 0.005) [3]	0.024 (0.003 - 0.043) [7]	0.025 (0.018 - 0.095) [7]	0.008 (0.002 - 0.048) [4]	0.010 (0.003 - 0.014) [4]	0.015 (0.011 - 0.059) [9]	0.044 (0.022 - 0.070) [9]	0.025 (0.016 - 0.066) [10]	0.056 (0.027 - 0.084) [10]	0.030 (0.009 - 0.055) [8]	0.037 (0.010 - 0.050) [8]
TLR2	TLR2	Fwd: 5’-TGCCCATTGCTCTTTCACTGC-3’ Rv: 5’-CCAAGACCCACACCATCCAC-3’	8	0.100 (0.056 - 0.136) [10]	0.106 (0.077 - 0.150) [14]	0.112 (0.093 - 0.134) [11]	0.257 (0.232 - 0.431) [7]	0.374 (0.247 - 0.398) [7]	0.203 (0.170 - 0.250) [11]	0.188 (0.158 - 0.333) [11]	0.373 (0.258 - 0.498) [9]	0.410 (0.236 - 0.522) [9]	0.370 (0.333 - 0.424) [10]	0.399 (0.326 - 0.477) [10]	0.271 (0.232- 0.306) [13]	0.291 (0.231 - 0.345) [13]	0.429 (0.373 - 0.487) [10]	0.437 (0.331 - 0.502) [10]
NFKBIA	IkBα	Fwd: 5’-ACACCTTGCCTGTGAGCAG-3’ Rv: 5’-CCATTGTAGTTGGTAGCCTTC-3’	4	2.842 (0.929 - 4.012) [11]	1.547 (0.793 - 2.734) [14]	2.306 (1.933 - 2.594) [11]	0.857 (0.587 - 1.036) [11]	1.054 (0.848 - 1.268) [11]	0.530 (0.483 - 0.699) [14]	0.620 (0.535 - 1.036) [14]	0.755 (0.568 - 0.956) [11]	0.773 (0.684 - 1.241) [11]	0.718 (0.551 - 1.871) [11]	1.097 (0.996 - 1.296) [11]	0.588 (0.528 - 0.891) [14]	0.620 (0.535 - 1.061) [14]	0.871 (0.705 - 1.447) [10]	0.924 (0.831 - 1.250) [10]
SLPI	SLPI	Fwd: 5’-GATGTTGTCCTGACACTTGTGG-3’ Rv: 5’-CTTTCACAGGGGAAACGCAGG-3’	1	0.022 (0.015 - 0.038) [10]	0.012 (0.007 - 0.028) [10]	0.042 (0.027 - 0.073) [10]	0.045 (0.018 - 0.147) [8]	0.053 (0.017 - 0.117) [8]	0.006 (0.003 - 0.013) [6]	0.006 (0.003 - 0.014) [6]	0.078 (0.033 - 0.111) [8]	0.060 (0.034 - 0.229) [8]	0.034 (0.015 - 0.147) [9]	0.033 (0.024 - 0.111) [9]	0.012 (0.007 - 0.020) [12]	0.013 (0.006 - 0.021) [12]	0.063 (0.045 - 0.138) [9]	0.065 (0.040 - 0.101) [9]
ERAP2	ERAP2	Fwd: 5’-TCCAAACCAGCGGAAACCC-3’ Rv: 5’-CTGCTCCACAAGTCATCATTC-3’	15	0.450 (0.312 - 0.567) [11]	0.427 (0.279 - 0.733) [14]	0.391 (0.187 - 0.630) [11]	0.618 (0.433 - 0.764) [11]	0.806 (0.553 - 1.236) [11]	0.275 (0.217 - 0.665) [14]	0.455 (0.251 - 0.847) [14]	0.568 (0.292 - 0.750) [10]	0.471 (0.147 - 0.685) [10]	1.147 (0.747 - 1.440) [11]	0.953 (0.610 - 1.230) [11]	0.631 (0.427 - 1.491) [15]	0.510 (0.445 - 1.284) [15]	0.641 (0.491 - 1.059) [10]	0.650 (0.233 - 0.886) [10]
PI3	ELAFIN	Fwd: 5’-AAACACCTTCCTGACACCATGA-3’ Rv: 5’-TTAACAGGAACTCCCGTGACAG-3’	0	0.018 (0.010 - 0.029) [10]	0.004 (0.003 - 0.009) [8]	0.013 (0.006 - 0.019) [9]	0.083 (0.013 - 0.120) [6]	0.041 (0.010 - 0.101) [6]	0.004 (0.001 - 0.014) [8]	0.006 (0.001 - 0.021) [8]	0.021 (0.005 - 0.078) [6]	0.021 (0.007 - 0.054) [6]	0.015 (0.006 - 0.029) [7]	0.010 (0.007 - 0.024) [7]	0.003 (0.002 - 0.007) [8]	0.005 (0.002 - 0.013) [8]	0.010 (0.005 - 0.029) [9]	0.006 (0.003 - 0.048) [9]
TRIM22	TRIM22	Fwd: 5’-CGCATAAACGAGGTGGTCAA-3’ Rv: 5’-TTCTTCCAGGCGGTTCTCTC-3’	11	0.836 (0.243 - 0.913) [11]	0.856 (0.653 - 1.000) [14]	0.679 (0.400 - 0.845) [11]	0.583 (0.502 - 0.855) [10]	0.851 (0.580 - 0.982) [10]	0.673 (0.623 - 0.924) [14]	0.605 (0.527 - 0.919) [14]	0.777 (0.598 - 1.440) [11]	0.671 (0.540 - 0.769) [11]	3.472 (2.561 - 4.211) [11]	3.963 (3.059 - 4.752) [11]	4.389 (4.124 - 6.016) [13]	4.844 (3.523 - 5.410) [13]	4.643 (2.085 - 5.230) [10]	3.695 (2.357 - 4.749) [10]
RNASE4	RNASE4	Fwd: 5’-GTTGTCATTGCCTGTGAGGGT-3’ Rv: 5’-AGAGCCTGGGACAGCTCAAA-3’	5	0.064 (0.057 - 0.073) [11]	0.073 (0.050 - 0.103) [10]	0.079 (0.067 - 0.102) [11]	0.044 (0.035 - 0.124) [9]	0.109 (0.075 - 0.198) [9]	0.070 (0.039 - 0.195) [11]	0.060 (0.057 - 0.118) [11]	0.072 (0.058 - 0.137) [10]	0.070 (0.061 - 0.100) [10]	0.053 (0.036 - 0.072) [11]	0.062 (0.052 - 0.079) [11]	0.049 (0.037 - 0.081) [15]	0.047 (0.033 - 0.092) [15]	0.035 (0.026 - 0.047) [10]	0.038 (0.028 - 0.058) [10]
MX2	MX2	Fwd: 5’-GTGGAGCCCGCCCTTAGC-3’ Rv: 5’-TCTGCCTTTGCTGTGTGTTTCA-3’	16	0.487 (0.295 - 0.824) [9]	0.801 (0.491 - 0.878) [14]	0.530 (0.444 - 0.656) [11]	0.499 (0.363 - 0.526) [11]	0.602 (0.590 - 0.706) [11]	0.467 (0.398 - 0.679) [13]	0.562 (0.392 - 0.684) [13]	0.517 (0.352 - 0.675) [10]	0.406 (0.284 - 0.689) [10]	5.512 (3.810 - 7.165) [11]	6.038 (4.239 - 6.456) [11]	5.877 (4.279 - 7.946) [15]	5.639 (4.781 - 7.224) [15]	6.637 (2.971 - 8.024) [10]	5.259 (3.796 - 5.767) [10]
ANG	ANGIOGENIN	Fwd: 5’-CCTGGGCGTTTTGTTGTTGG-3’ Rv: 5’-GGCATCATAGTGCTGGGTCA-3’	4	0.036 (0.029 - 0.055) [11]	0.068 (0.030 - 0.160) [10]	0.046 (0.024 - 0.110) [11]	0.225 (0.031 - 0.439) [9]	0.287 (0.045 - 0.467) [9]	0.066 (0.036 - 0.289) [13]	0.054 (0.037 - 0.275) [13]	0.069 (0.037 - 0.533) [11]	0.070 (0.051 - 0.368) [11]	0.428 (0.025 - 0.978) [10]	0.317 (0.033 - 0.953) [10]	0.053 (0.026 - 1.020) [15]	0.048 (0.028 - 0.845) [15]	0.138 (0.018 - 0.958) [10]	0.075 (0.027 - 0.847) [10]
CAMP	CATHELICIDIN	Fwd: 5’-TGCTAACCTCTACCGCCTCCTG-3’ Rv: 5’-CACAATCCACTGGTGACTGCT-3’	1	0.188 (0.089 - 0.260) [11]	0.057 (0.036 - 0.103) [13]	0.187 (0.132 - 0.343) [11]	0.085 (0.022 - 0.509) [7]	0.107 (0.028 - 0.310) [7]	0.059 (0.037 - 0.092) [12]	0.058 (0.035 - 0.174) [12]	0.191 (0.074 - 0.833) [9]	0.218 (0.074 - 0.381) [9]	0.017 (0.007 - 0.034) [9]	0.024 (0.013 - 0.040) [9]	0.019 (0.014 - 0.057) [8]	0.030 (0.015 - 0.090) [8]	0.041 (0.014 - 0.146) [8]	0.047 (0.013 - 0.098) [8]
GAPDH	GAPDH	Fwd: 5’-CGGATTTGGTCGTATTGGG-3’ Rv: 5’-GCTTCCCGTTCTCAGCCTTG-3’
HPRT	HPRT	Fwd: 5’-TGACACTGGCAAAACAATGCA-3’ Rv: 5’-GGTCCTTTTCACCAGCAAGCT-3’
*Presence of putative VDREs in genemoic regions verified in http://jaspar.genereg.net/cgi-bin/jaspar_db.pl
IQR: Interquartile range. n: Number of samples analyzed
Bold: Genes with significant results that are detailed in the manuscript
